# Supplementary material for: Tissue-guided LASSO for prediction of clinical drug response using preclinical samples
Source: PLoS Comput Biol. 2020 Jan 22;16(1):e1007607. doi: 10.1371/journal.pcbi.1007607 (PMC6975549; doi:10.1371/journal.pcbi.1007607)
Supplement: S2 Table — (XLSX) [file pcbi.1007607.s003.xlsx]

## Sheet: LASSO
	P-value (one-sided MWU)	Num Resistant (PD+SD)	Num Sensitive (CR+PR)
bicalutamide	0.338235	3	14
bleomycin	0.0999739	4	46
cisplatin	6.66844e-05	25	111
docetaxel	0.98406	17	55
doxorubicin	0.00342021	7	54
etoposide	0.000756683	10	71
gemcitabine	0.136476	43	37
paclitaxel	0.621491	28	74
sorafenib	0.190476	13	2
tamoxifen	0.00882353	4	14
temozolomide	0.0908311	84	11
vinorelbine	0.00209675	6	23

## Sheet: ElasticNet
	P-value (one-sided MWU)	Num Resistant (PD+SD)	Num Sensitive (CR+PR)
bicalutamide	0.338235	3	14
bleomycin	0.113456	4	46
cisplatin	4.44407e-05	25	111
docetaxel	0.973013	17	55
doxorubicin	0.00543998	7	54
etoposide	0.00100738	10	71
gemcitabine	0.142916	43	37
paclitaxel	0.73332	28	74
sorafenib	0.190476	13	2
tamoxifen	0.00882353	4	14
temozolomide	0.0908311	84	11
vinorelbine	0.00318513	6	23

## Sheet: Ridge
	P-value (one-sided MWU)	Num Resistant (PD+SD)	Num Sensitive (CR+PR)
bicalutamide	0.819118	3	14
bleomycin	0.641372	4	46
cisplatin	0.000183324	25	111
docetaxel	0.908889	17	55
doxorubicin	0.425377	7	54
etoposide	0.00558502	10	71
gemcitabine	0.758368	43	37
paclitaxel	0.172433	28	74
sorafenib	0.285714	13	2
tamoxifen	0.000653595	4	14
temozolomide	0.109345	84	11
vinorelbine	0.0237274	6	23

## Sheet: SVR-RBF
	P-value (one-sided MWU)	Num Resistant (PD+SD)	Num Sensitive (CR+PR)
bicalutamide	0.745588	3	14
bleomycin	0.228437	4	46
cisplatin	2.30202e-05	25	111
docetaxel	0.322772	17	55
doxorubicin	0.11138	7	54
etoposide	0.0106207	10	71
gemcitabine	0.134374	43	37
paclitaxel	0.690028	28	74
sorafenib	0.533333	13	2
tamoxifen	0.0124183	4	14
temozolomide	0.0539528	84	11
vinorelbine	0.572793	6	23

## Sheet: SVR-Linear
	P-value (one-sided MWU)	Num Resistant (PD+SD)	Num Sensitive (CR+PR)
bicalutamide	0.476471	3	14
bleomycin	0.106583	4	46
cisplatin	0.00266152	25	111
docetaxel	0.996709	17	55
doxorubicin	0.382488	7	54
etoposide	0.000231919	10	71
gemcitabine	0.457972	43	37
paclitaxel	5.8227e-05	28	74
sorafenib	0.942857	13	2
tamoxifen	0.560784	4	14
temozolomide	0.127885	84	11
vinorelbine	0.308928	6	23

## Sheet: RandomForest
	P-value (one-sided MWU)	Num Resistant (PD+SD)	Num Sensitive (CR+PR)
bicalutamide	0.877941	3	14
bleomycin	0.272779	4	46
cisplatin	0.000874615	25	111
docetaxel	0.588347	17	55
doxorubicin	0.374056	7	54
etoposide	0.767294	10	71
gemcitabine	0.538219	43	37
paclitaxel	0.595719	28	74
sorafenib	0.238095	13	2
tamoxifen	0.560784	4	14
temozolomide	0.719067	84	11
vinorelbine	0.308928	6	23

## Sheet: Geeleher17
	P-value (one-sided MWU)	Num Resistant (PD+SD)	Num Sensitive (CR+PR)
bicalutamide	0.7949	2	11
bleomycin	0.05678	6	46
cisplatin	0.08062	21	98
docetaxel	0.1439	22	46
doxorubicin	0.006689	22	47
etoposide	0.6286	4	51
gemcitabine	0.06695	62	37
methotrexate	0.404	4	8
paclitaxel	0.7428	22	62
vinblastine	0.1429	4	5
vinorelbine	0.9048	4	5

## Sheet: MTL-LASSO
Drug	P-value (one-sided MWU)	Num Resistant (PD+SD)	Num Sensitive (CR+PR)
bicalutamide	0.954412	3	14
bleomycin	0.0487277	4	46
cisplatin	1.70736e-05	25	111
docetaxel	0.915286	17	55
doxorubicin	0.202118	7	54
etoposide	0.00125788	10	71
gemcitabine	0.0475881	43	37
paclitaxel	0.140163	28	74
sorafenib	0.533333	13	2
tamoxifen	0.639542	4	14
temozolomide	0.552469	84	11
vinorelbine	0.00566081	6	23

## Sheet: MTL-ElasticNet
Drug	P-value (one-sided MWU)	Num Resistant (PD+SD)	Num Sensitive (CR+PR)
bicalutamide	0.954412	3	14
bleomycin	0.0661268	4	46
cisplatin	8.22777e-06	25	111
docetaxel	0.906681	17	55
doxorubicin	0.242094	7	54
etoposide	0.00119061	10	71
gemcitabine	0.0580569	43	37
paclitaxel	0.168633	28	74
sorafenib	0.466667	13	2
tamoxifen	0.677451	4	14
temozolomide	0.493137	84	11
vinorelbine	0.00954697	6	23

## Sheet: K-Nearest Neighbor
Drug	P-value (one-sided MWU)	Num Resistant (PD+SD)	Num Sensitive (CR+PR)
bicalutamide	0.476471	3	14
bleomycin	0.272779	4	46
cisplatin	4.19881e-05	25	111
docetaxel	0.185311	17	55
doxorubicin	0.00109881	7	54
etoposide	0.804671	10	71
gemcitabine	0.454168	43	37
paclitaxel	0.695276	28	74
sorafenib	0.0380952	13	2
tamoxifen	0.252614	4	14
temozolomide	0.0927687	84	11
vinorelbine	0.55212	6	23

[truncated: 2 more sheets: Multi-layer Perceptron, SVR-Polynomial]
