# Supplementary material for: Tissue-guided LASSO for prediction of clinical drug response using preclinical samples
Source: PLoS Comput Biol. 2020 Jan 22;16(1):e1007607. doi: 10.1371/journal.pcbi.1007607 (PMC6975549; doi:10.1371/journal.pcbi.1007607)
Supplement: S5 Table — (XLSX) [file pcbi.1007607.s006.xlsx]

## Sheet: Summary
	Num. Sig. (alpha=0.05)	Combine P-value (Fisher)
TG-LASSO	6	1.30449e-08
MTL-LASSO	5	1.32632e-06
MTL-ElasticNet	4	1.05904e-06
LASSO	4	4.57465e-06
ElasticNet	4	5.18696e-06
GELnet (HumanNet Integrated Network)	4	1.1047e-05
GELnet (STRING PPI)	4	1.16422e-05
GELnet (Co-expression)	4	1.32564e-05
GELnet (STRING Text Mining)	4	1.61918e-05
Ridge	4	0.00146457
NICK (HumanNet Integrated Network)	3	9.04578e-06
NICK (STRING Text Mining)	3	1.60934e-05
NICK (STRING PPI)	3	1.91205e-05
NICK (STRING Co-expression)	3	2.03196e-05
SVR (Linear)	3	8.71644e-05
ssGSEA-LASSO (HumanNet Integrated Network)	3	0.000190484
SGL (STRING PPI)	3	0.000339806
SGL (STRING Text Mining)	3	0.000350428
ssGSEA-LASSO (STRING PPI)	2	0.000101042
SGL (STRING Co-expression)	2	0.000622408
K-Nearest Neighbor	2	0.00173011
SVR (RBF)	2	0.00213332
SGL (HumanNet Integrated Network)	2	0.00214924
SVR (Polynomial)	2	0.00372473
Method 2 for including tissue	2	0.12807
ssGSEA-LASSO (STRING Text Mining)	1	0.0372416
Random Forest	1	0.212332
Multi-layer Perceptron	1	0.364772
ssGSEA-LASSO (Co-expression)	0	0.295514

## Sheet: TG-LASSO
Drug	P-value (one-sided MWU)	Num Resistant (PD+SD)	Num Sensitive (CR+PR)
bicalutamide	0.0555556	2	7
bleomycin	0.0154589	2	44
cisplatin	0.000562526	22	104
docetaxel	0.984658	8	43
doxorubicin	0.00608251	5	49
etoposide	0.00142882	8	69
gemcitabine	0.261228	9	16
paclitaxel	0.0337449	14	35
vinorelbine	0.00354515	4	22

## Sheet: LASSO
Drug	P-value (one-sided MWU)	Num Resistant (PD+SD)	Num Sensitive (CR+PR)
bicalutamide	0.555556	2	7
bleomycin	0.202899	2	44
cisplatin	0.00017773	22	104
docetaxel	0.986699	8	43
doxorubicin	0.00548235	5	49
etoposide	0.00152486	8	69
gemcitabine	0.15069	9	16
paclitaxel	0.565135	14	35
vinorelbine	0.0197324	4	22

## Sheet: Elatic Net
Drug	P-value (one-sided MWU)	Num Resistant (PD+SD)	Num Sensitive (CR+PR)
bicalutamide	0.555556	2	7
bleomycin	0.202899	2	44
cisplatin	9.69971e-05	22	104
docetaxel	0.982367	8	43
doxorubicin	0.00744061	5	49
etoposide	0.00173378	8	69
gemcitabine	0.15069	9	16
paclitaxel	0.657173	14	35
vinorelbine	0.0240134	4	22

## Sheet: Random Forest
Drug	P-value (one-sided MWU)	Num Resistant (PD+SD)	Num Sensitive (CR+PR)
bicalutamide	0.833333	2	7
bleomycin	0.313043	2	44
cisplatin	0.00190132	22	104
docetaxel	0.796449	8	43
doxorubicin	0.613865	5	49
etoposide	0.730892	8	69
gemcitabine	0.720286	9	16
paclitaxel	0.342827	14	35
vinorelbine	0.303679	4	22

## Sheet: Ridge
Drug	P-value (one-sided MWU)	Num Resistant (PD+SD)	Num Sensitive (CR+PR)
bicalutamide	0.75	2	7
bleomycin	0.782609	2	44
cisplatin	0.000308597	22	104
docetaxel	0.923388	8	43
doxorubicin	0.80909	5	49
etoposide	0.0213616	8	69
gemcitabine	0.906387	9	16
paclitaxel	0.0110207	14	35
vinorelbine	0.0407358	4	22

## Sheet: SVR_linear
Drug	P-value (one-sided MWU)	Num Resistant (PD+SD)	Num Sensitive (CR+PR)
bicalutamide	0.666667	2	7
bleomycin	0.446377	2	44
cisplatin	0.00261565	22	104
docetaxel	0.883325	8	43
doxorubicin	0.719209	5	49
etoposide	0.00117135	8	69
gemcitabine	0.511064	9	16
paclitaxel	0.00066927	14	35
vinorelbine	0.0862207	4	22

## Sheet: SVR_RBF
Drug	P-value (one-sided MWU)	Num Resistant (PD+SD)	Num Sensitive (CR+PR)
bicalutamide	0.888889	2	7
bleomycin	0.202899	2	44
cisplatin	4.17351e-05	22	104
docetaxel	0.565568	8	43
doxorubicin	0.342534	5	49
etoposide	0.0136966	8	69
gemcitabine	0.318414	9	16
paclitaxel	0.590809	14	35
vinorelbine	0.568027	4	22

## Sheet: Methiod 2 (Tissue)
Drug	P-value (one-sided MWU)	Num Resistant (PD+SD)	Num Sensitive (CR+PR)
bicalutamide	0.833333	2	7
bleomycin	0.0154589	2	44
cisplatin	0.0165123	22	104
docetaxel	0.203551	8	43
doxorubicin	0.419771	5	49
etoposide	0.656006	8	69
gemcitabine	0.790381	9	16
paclitaxel	0.814654	14	35
vinorelbine	0.513712	4	22

## Sheet: GELnet (HumanNet)
Drug	P-value (one-sided MWU)	Num Resistant (PD+SD)	Num Sensitive (CR+PR)
bicalutamide	0.833333	2	7
bleomycin	0.0869565	2	44
cisplatin	0.0128449	22	104
docetaxel	0.796449	8	43
doxorubicin	0.011914	5	49
etoposide	0.00109497	8	69
gemcitabine	0.0936125	9	16
paclitaxel	0.015776	14	35
vinorelbine	0.0650836	4	22

[truncated: 20 more sheets: GELnet (coExpr), GELnet (PPI), GELnet (TxtMin), MTL-LASSO, MTL-EN, KNN, MLP, SVR (Polynomial), NICK (HumanNet), NICK (CoExpr), NICK (PPI), NICK (TxtMin), SGL (HumanNet), SGL (CoExpr), SGL (PPI), SGL (TxtMin), ssGSEA-LASSO (HumanNet), ssGSEA-LASSO (CoExpr), ssGSEA-LASSO (PPI), ssGSEA-LASSO (TxtMin)]
