# Supplementary material for: Tissue-guided LASSO for prediction of clinical drug response using preclinical samples
Source: PLoS Comput Biol. 2020 Jan 22;16(1):e1007607. doi: 10.1371/journal.pcbi.1007607 (PMC6975549; doi:10.1371/journal.pcbi.1007607)
Supplement: S6 Table — (XLSX) [file pcbi.1007607.s007.xlsx]

## Sheet: TG-LASSO_nohomogenization
Drug	P-value (one-sided MWU)	Num Resistant (PD+SD)	Num Sensitive (CR+PR)
bicalutamide	0.0602941	3	14
bleomycin	0.228437	4	46
cisplatin	0.000155711	25	111
docetaxel	0.999531	17	55
doxorubicin	0.202118	7	54
etoposide	0.000414166	10	71
gemcitabine	0.226875	43	37
paclitaxel	0.0144033	28	74
sorafenib	0.0857143	13	2
tamoxifen	0.560784	4	14
temozolomide	0.137907	84	11
vinorelbine	0.000816808	6	23

## Sheet: LASSO_nohomogenization
Drug	P-value (one-sided MWU)	Num Resistant (PD+SD)	Num Sensitive (CR+PR)
bicalutamide	0.661765	3	14
bleomycin	0.228437	4	46
cisplatin	0.000175006	25	111
docetaxel	0.899823	17	55
doxorubicin	0.14984	7	54
etoposide	0.0040471	10	71
gemcitabine	0.103708	43	37
paclitaxel	0.14524	28	74
sorafenib	0.0857143	13	2
tamoxifen	0.39902	4	14
temozolomide	0.0870437	84	11
vinorelbine	0.0206118	6	23
