# Supplementary material for: Tissue-guided LASSO for prediction of clinical drug response using preclinical samples
Source: PLoS Comput Biol. 2020 Jan 22;16(1):e1007607. doi: 10.1371/journal.pcbi.1007607 (PMC6975549; doi:10.1371/journal.pcbi.1007607)
Supplement: S10 Table — (XLSX) [file pcbi.1007607.s011.xlsx]

## Sheet: TableS_KM_TG-LASSO_pvalue.csv
Cancer	Num. Patients	P-value (logrank test)
LGG	510	7.60659e-13
UCEC	543	5.40792e-06
LUSC	501	0.00196591
PAAD	177	0.0102752
STAD	375	0.0220481
OV	374	0.0278551
BRCA	1090	0.121983
COAD	454	0.136228
LUAD	513	0.524754
LIHC	371	0.748483

## Sheet: TableS_KM_LASSO_pvalue.csv
Cancer	Num. Patients	P-value (logrank test)
LGG	510	0.0128149
BRCA	1090	0.0368169
LIHC	371	0.0424301
LUAD	513	0.0907697
LUSC	501	0.0973007
STAD	375	0.434844
UCEC	543	0.530425
OV	374	0.55412
COAD	454	0.807922
PAAD	177	0.905217
